# Supplementary material for: The Plasma Membrane H+-ATPase Promoter Driving the Expression of FADX Enables Highly Efficient Production of Punicic Acid in Rhodotorula toruloides Cultivated on Glucose and Crude Glycerol
Source: J Fungi (Basel). 2024 Sep 13;10(9):649. doi: 10.3390/jof10090649 (PMC11433134; doi:10.3390/jof10090649)
Supplement: Supplementary file 1 [file jof-10-00649-s001.zip]

Archive with 1 entries (1 files):
- jof-3186067-supplementary.pdf
